# Supplementary material for: CRISPR/Cas9-Induced Mutagenesis of TMS5 Confers Thermosensitive Genic Male Sterility by Influencing Protein Expression in Rice (Oryza sativa L.)
Source: Int J Mol Sci. 2022 Jul 28;23(15):8354. doi: 10.3390/ijms23158354 (PMC9369173; doi:10.3390/ijms23158354)
Supplement: Supplementary file 1 [file ijms-23-08354-s001.zip]

Archive with 1 entries (1 files):
- ijms-1822198-supplementary.pdf
